# Supplementary material for: Competition and mimicry: the curious case of chaetae in brachiopods from the middle Cambrian Burgess Shale
Source: BMC Evol Biol. 2015 Mar 13;15:42. doi: 10.1186/s12862-015-0314-4 (PMC4477600; doi:10.1186/s12862-015-0314-4)
Supplement: Additional file 1: — Table detailing the material studied, including locality information, collection number, presence or absence of chaetae and the attachment strategy exhibited by individual specimens. Abbreviations: M – Micromitra burgessensis, P – Paterina zenobia, N – Nisusia burgessensis, A – Acrothyra gregaria, C – specimen preserved with identifiable chaetae. The specimens are housed in the Royal Ontario Museum (ROM), Toronto, Canada, the Smithsonian National Museum of Natural History (USNM), Washington DC and three specimens at the Geological Survey of Canada (GSC), Ottawa, Canada. [file 12862_2015_314_MOESM1_ESM.xlsx]

## Sheet: Sheet1
Genus	Locality	Level	Field Number	Museum number (ROM)	Chaetae preserved	Attached to substrate	Number of specimens and details
Micromitra	RQ; Fossil Ridge; Yoho National Park	+ 8.1 M	930072	ROM63175	No	No	1M
	RQ; Fossil Ridge; Yoho National Park	+ 8.2 M	930073	ROM631769	Yes	Yes	1Mc on Tubulella
	RQ; Fossil Ridge; Yoho National Park	+ 8.2 M	930225	ROM63176	Yes	No	1Mc
	RQ; Fossil Ridge; Yoho National Park	+ 8.2 M	930639	ROM63170	Yes	Yes	4Mc and 1M on Tubulella
	RQ; Fossil Ridge; Yoho National Park	+ 8.2 M	931452		No	Yes	1Mc on Vauxia, 1M on Chancelloria
	RQ; Fossil Ridge; Yoho National Park	+ 8.3 M	930528		Yes	No	1Mc
	RQ; Fossil Ridge; Yoho National Park	+ 8.3 M	931412		Yes	No	1Mc
	RQ; Fossil Ridge; Yoho National Park	+ 8.4 M	910529		No	No	1M
	RQ; Fossil Ridge; Yoho National Park	+ 8.4 M	930105		Yes	No	1Mc
	RQ; Fossil Ridge; Yoho National Park	+ 8.4 M	930612		Yes	Yes	1Mc on Vauxia
	RQ; Fossil Ridge; Yoho National Park	+ 8.4 M	971572		Yes	No	2Ms and 2M
	RQ; Fossil Ridge; Yoho National Park	+ 8.4 M	971792		Yes	Yes	1Mc + 1M on Chancelloria
	RQ; Fossil Ridge; Yoho National Park	+ 8.4 M	971897		Yes	Yes	1Mc on Micromitra
	RQ; Fossil Ridge; Yoho National Park	+ 8.4 M	971902	ROM63181	Yes	No	1Mc
	RQ; Fossil Ridge; Yoho National Park	+ 8.5 M	910531		Yes	No	1Mc
	RQ; Fossil Ridge; Yoho National Park	+ 8.6 M	910528		Yes	No	2Mc
	RQ; Fossil Ridge; Yoho National Park	+ 8.75 M	910189		Yes	No	1Mc
	RQ; Fossil Ridge; Yoho National Park	+ 8.9 M	970661		Yes	No	1Mc
	RQ; Fossil Ridge; Yoho National Park	+ 9.6 M	970783		No	No	1M
	RQ; Fossil Ridge; Yoho National Park	+ 9.8 M	930106		Yes	No	1Mc
	RQ; Fossil Ridge; Yoho National Park	+ 10.1 M	910828		No	No	1M
	RQ; Fossil Ridge; Yoho National Park	+ 10.7 M	920994		Yes	No	1Mc
	RQ; Fossil Ridge; Yoho National Park	+ 11.4 M	910728	ROM63171	Yes	Yes	3Mc on Micromitra
	RQ; Fossil Ridge; Yoho National Park	+ 11.6 M	931561		Yes	Yes	1Mc on Micromitra
	RQ; Fossil Ridge; Yoho National Park	+ 12.0 M	920560		Yes	No	1Mc
	RQ; Fossil Ridge; Yoho National Park	+ 12.5 M	920540		Yes	No	2Mc
							1M
	RQ; Fossil Ridge; Yoho National Park		900316		No	No	1M
	RQ; Fossil Ridge; Yoho National Park		900317		No	No	1M
	RQ; Fossil Ridge; Yoho National Park		900755		No	No	1Mc
	RQ; Fossil Ridge; Yoho National Park		900778		Yes	No	1Mc
	RQ; Fossil Ridge; Yoho National Park		901470		No	No	1M
	RQ; Fossil Ridge; Yoho National Park		9203A		No	Yes	1M on M
	RT; Fossil Ridge; Yoho National Park		981175		Yes	No	1Mc
	RT; Fossil Ridge; Yoho National Park		880027		Yes	No	1Mc
	BW; Fossil Ridge; Yoho National Park	-500	003681		No	No	1M
	BW; Fossil Ridge; Yoho National Park	-495	003615		No	No	1M
	BW; Fossil Ridge; Yoho National Park	-480	001596		No	No	1M
	BW; Fossil Ridge; Yoho National Park	-480	002558		No	Yes	1Mc
	BW; Fossil Ridge; Yoho National Park	-480	002758		No	No	1M
	BW; Fossil Ridge; Yoho National Park	-480	002850		No	No	1M
	BW; Fossil Ridge; Yoho National Park	-480	003272		No	No	1M
	BW; Fossil Ridge; Yoho National Park	-480	003300		No	No	2M
	BW; Fossil Ridge; Yoho National Park	-465	002920		No	No	1M
	BW; Fossil Ridge; Yoho National Park	-465	002920		No	No	1M
	BW; Fossil Ridge; Yoho National Park	-465	002920		No	No	1M
	BW; Fossil Ridge; Yoho National Park	-445	001416		No	No	1M
	BW; Fossil Ridge; Yoho National Park	-445	001416		No	No	1M
	BW; Fossil Ridge; Yoho National Park	-420	003351		No	No	1M
	BW; Fossil Ridge; Yoho National Park	-400	002929		No	No	1M
	BW; Fossil Ridge; Yoho National Park	-400	003616		No	Yes	1Mc
	BW; Fossil Ridge; Yoho National Park	-325	982268		Yes	No	1Mc
	BW; Fossil Ridge; Yoho National Park	-320	990739		No	No	1M
	BW; Fossil Ridge; Yoho National Park	-320	991452		No	No	1M
	BW; Fossil Ridge; Yoho National Park	-320	990739		No	No	1M
	BW; Fossil Ridge; Yoho National Park	-315	990700		No	No	1M
	BW; Fossil Ridge; Yoho National Park	-310	990553		No	No	1M
	BW; Fossil Ridge; Yoho National Park	-265	982159		No	No	1M
	BW; Fossil Ridge; Yoho National Park	-260	001028		No	No	1M
	BW; Fossil Ridge; Yoho National Park	-260	982183		Yes	Yes	1Mc on Pirania
	BW; Fossil Ridge; Yoho National Park	-260	982186		No	No	1M
	BW; Fossil Ridge; Yoho National Park	-260	982221		No	No	1M
	BW; Fossil Ridge; Yoho National Park	-260	982396		No	No	1M
	BW; Fossil Ridge; Yoho National Park	-260	990413		No	No	1M
	BW; Fossil Ridge; Yoho National Park	-260	990496		No	No	1M
	BW; Fossil Ridge; Yoho National Park	-260	990539		No	No	1M
	BW; Fossil Ridge; Yoho National Park	-260	990603		Yes	Yes	1Mc on Hyolith
	BW; Fossil Ridge; Yoho National Park	-260	990740		No	Yes	1M
	BW; Fossil Ridge; Yoho National Park	-260	990778		No	No	1M
	BW; Fossil Ridge; Yoho National Park	-260	990799		No	No	1M
	BW; Fossil Ridge; Yoho National Park	-260	990886		No	No	1M
	BW; Fossil Ridge; Yoho National Park	-260	990909		No	No	1M
	BW; Fossil Ridge; Yoho National Park	-260	990915		No	No	1M
	BW; Fossil Ridge; Yoho National Park	-260	990915		No	No	1M
	BW; Fossil Ridge; Yoho National Park	-260	990925		No	No	1M
	BW; Fossil Ridge; Yoho National Park	-260	991108		No	No	1M
	BW; Fossil Ridge; Yoho National Park	-250	000997		No	No	1M
	BW; Fossil Ridge; Yoho National Park	-250	982246		No	No	1M
	BW; Fossil Ridge; Yoho National Park	-250	991190		No	No	1M
	BW; Fossil Ridge; Yoho National Park	-250	982406		No	No	1M
	BW; Fossil Ridge; Yoho National Park	-245	981599		Yes	No	1Mc
	BW; Fossil Ridge; Yoho National Park	-245	981557		Yes	No	1Mc
	BW; Fossil Ridge; Yoho National Park	-245	981621		Yes	No	1Mc
	BW; Fossil Ridge; Yoho National Park	-245	981655		No	No	1M
	BW; Fossil Ridge; Yoho National Park	-245	981680		Yes	No	1Mc
	BW; Fossil Ridge; Yoho National Park	-245	990588		No	No	1M
	BW; Fossil Ridge; Yoho National Park	-235	981804	ROM63177	Yes	No	1Mc
	BW; Fossil Ridge; Yoho National Park	-235	981899	ROM63174	Yes	No	1Mc
	BW; Fossil Ridge; Yoho National Park	-235	981559	ROM63179	Yes	No	Mc
	BW; Fossil Ridge; Yoho National Park	-235	991321		No	No	1M
	BW; Fossil Ridge; Yoho National Park	-210	000903	ROM63171	Yes	No	1Mc
	BW; Fossil Ridge; Yoho National Park	-210	980832		Yes	No	1Mc
	BW; Fossil Ridge; Yoho National Park	-210	981101		Yes	Yes	1Mc on Pirania
	BW; Fossil Ridge; Yoho National Park	-210	981196	ROM63173	Yes	No	1Mc
	BW; Fossil Ridge; Yoho National Park	-200	952707	ROM61135	Yes	Yes	3Mc on Tubulella
	BW; Fossil Ridge; Yoho National Park	-200	952707
	BW; Fossil Ridge; Yoho National Park	-200	952707
	BW; Fossil Ridge; Yoho National Park	-200	980201		Yes	Yes	1Mc on Pirania
	BW; Fossil Ridge; Yoho National Park	-170	980247		Yes	Yes	1Mc on Pirania
	BW; Fossil Ridge; Yoho National Park	-170	981017	ROM63189	Yes	Yes	1Mc on Pirania
	BW; Fossil Ridge; Yoho National Park	-155	980428		Yes	Yes	1Mc on Pirania
	BW; Fossil Ridge; Yoho National Park	-155	980488		No	Yes	1Mc on Pirania
	BW; Fossil Ridge; Yoho National Park	-150	951872		Yes	Yes	2Mc on Pirania
	BW; Fossil Ridge; Yoho National Park	-150	951903		No	Yes	1Mc and 1A and 2N on Pirania
	BW; Fossil Ridge; Yoho National Park	-150	951982		Yes	Yes	1Mc on Pirania
	BW; Fossil Ridge; Yoho National Park	-150	952643		Yes	Yes	1Mc on trilobite carapace
	BW; Fossil Ridge; Yoho National Park	-150	980059		Yes	No	1Ms
	BW; Fossil Ridge; Yoho National Park	-150	980065	ROM57839	Yes	Yes	2Mc + N on Pirania, 1Mc on Pirania, 1M on Pirania, M +3N on Pirania, 1Mc, 1Mc
	BW; Fossil Ridge; Yoho National Park	-150	980755		Yes	No	1Mc
	BW; Fossil Ridge; Yoho National Park	-150	981038		Yes	No	1Mc
	BW; Fossil Ridge; Yoho National Park	-145	980212		Yes	No	1Mc
	BW; Fossil Ridge; Yoho National Park	-145	980390		Yes	No	1Mc
	BW; Fossil Ridge; Yoho National Park	-130	940870		Yes	Yes	1Mc on Hyolith
	BW; Fossil Ridge; Yoho National Park	-130	941850		Yes	Yes	1Mc on unknown fragment
	BW; Fossil Ridge; Yoho National Park	-120	931585		No	No	1M
	BW; Fossil Ridge; Yoho National Park	-120	941165		Yes	No	1Mc
	BW; Fossil Ridge; Yoho National Park	-120	951587	ROM57603	Yes	Yes	1Mc on Pirania
	WQ; Fossil Ridge; Yoho National Park	30	971082	ROM63180	Yes	Yes	1Mc on Pirania
	WQ; Fossil Ridge; Yoho National Park	120	970456		No	No	1M
	Phyllopod Bed - GSC collections		81298		No	No	1M
			81224		Yes	Yes	3M and Mc on Pirania
			81298		No	No	1M
	Phyllopod Bed - UNSM collections		59801		Yes	Yes	1Mc + A on Pirania
					Yes	Yes	1Mc on Pirania
					Yes	No	5Mc
					No	No	6M
					No	No	4M
			59801a		Yes	Yes	1Mc on unknown
			69646		Yes	No	1Mc
			381020		Yes	No	1Mc
			381003-381036		No	No	14M
			381031		Yes	No	1Mc
Talus material	CW100, -100		991009	ROM56248	No	Yes	2Mc and 1A on Pirania
	Walcott Camp; Fossil Ridge; Yoho National Park		754803		No	No	1M
	ST; Mount Stephen; Yoho National Park		840288		Yes	Yes	1Mc on Tubulella
	WT; Fossil Ridge; Yoho National Park		755593		No	No	1M
	WT; Fossil Ridge; Yoho National Park		000583		Yes	No	1Mc
	WT; Fossil Ridge; Yoho National Park		880177		No	Yes	2M on Pirania
	WT; Fossil Ridge; Yoho National Park		754825		Yes	Yes	Ms on Pirania
	SS, Mt Steph South Talus		961011		Yes	Yes	Ms on Hyolith
					Yes	No	4Mc
	WT; Fossil Ridge; Yoho National Park		755593		No	No	1M
	ST; Mount Stephen; Yoho National Park		750400		No	No	1M
	ST; Mount Stephen; Yoho National Park		840493		Yes	No	2Mc and 1M
	ST; Mount Stephen; Yoho National Park		830719		No	No	1M
	ST; Mount Stephen; Yoho National Park		840440		No	No	1M
	ST; Mount Stephen; Yoho National Park		740394		No	Yes	2M on Micromitra
	WT; Fossil Ridge; Yoho National Park		1073	ROM63178	Yes	No	1Mc
Paterina
	ST talus		750410		No	Yes	2P on Paterina
	S7 Mount Steph Talus		S700030	ROM63183	Yes	Yes	1Pc on unknown
	ST talus		840414		No	Yes	1P on Pirania
	WT talus		990610	ROM63182	Yes	Yes	2Pc on trilobite
	Talus above Walcott Quarry		840692	ROM63185	Yes	Yes	2Pc on unknown
	WT talus		990609	ROM63184	Yes	No	2Pc
	WT; Fossil Ridge; Yoho National Park		901548		No	No	1P
	WT; Fossil Ridge; Yoho National Park		901547		No	No	1P
	WT; Fossil Ridge; Yoho National Park		755780		No	No	1P
	ST; Mount Stephen; Yoho National Park		750392		No	No	1P
	ST; Mount Stephen; Yoho National Park		750393		No	No	1P
	ST; Mount Stephen; Yoho National Park		750394		No	No	3P
	ST; Mount Stephen; Yoho National Park		750395		No	No	1P
	ST; Mount Stephen; Yoho National Park		750396		No	No	1P
	ST; Mount Stephen; Yoho National Park		750397		No	No	1P
	ST; Mount Stephen; Yoho National Park		750406		No	No	1P
	ST; Mount Stephen; Yoho National Park		750407		No	No	1P
	ST; Mount Stephen; Yoho National Park		750408		No	No	1P
	ST; Mount Stephen; Yoho National Park		750413		No	No	1P
	ST; Mount Stephen; Yoho National Park		750399		No	No	1P
	S7 Mount Steph Talus		S700466		Yes	No	1Pc
	S7 Mount Steph Talus		S7000003		Yes	No	1Pc
	S7 Mount Steph Talus		S7000372		Yes	No	1Pc
	S7 Mount Steph Talus		S7890093		No	No	1P
	ST; Mount Stephen; Yoho National Park		ST840267		No	No	1P
	Stanley Glacier		80296		Yes	No	1Pc
	OW; Odaray Mountain; Yoho National Park		810520		No	No	4P
	O; Odaray Mountain; Yoho National Park		820127		No	No	2P
	O; Odaray Mountain; Yoho National Park		820128		No	No	7P
	ODE; Odaray Mountain; Yoho National Park		810514		No	No	3P
	OR; Odaray Mountain; Yoho National Park		820090		Yes	No	1Pc
	OR; Odaray Mountain; Yoho National Park		820091		Yes	No	1Pc
	ORU; Odaray Mountain; Yoho National Park		820031		Yes	No	1Pc
	ORU; Odaray Mountain; Yoho National Park		820035		Yes	No	1Pc
	ORU; Odaray Mountain; Yoho National Park		820036		No	No	2P
	ORU; Odaray Mountain; Yoho National Park		820047		No	No	1P
	ORU; Odaray Mountain; Yoho National Park		820049		Yes	No	1Pc
	ORU; Odaray Mountain; Yoho National Park		820050		Yes	No	1Pc
	ORU; Odaray Mountain; Yoho National Park		820051		No	Yes	1P
	OTPF; Yoho National Park		820148		No	No	1P
	S7; Mount Stephen; Yoho National Park		371		Yes	No	1Pc
	WT; Fossil Ridge; Yoho National Park		WT752254		No	No	1P
	USNM collections		58311		1 has chaetae	No	1Ps and 4P
	Burgess Shale Formation		69631		No	No	1P
			69633		No	No	1P
			69634		No	No	1P
			69635		No	No	1P
			69636		No	No	2P
			69637		No	No	1P
			381010		No	No	1P
